# Supplementary material for: ARGOS Genes in Cauliflower: Genome-Wide Identification and Functional Validation of BobARL2 Under Abiotic Stresses
Source: Int J Mol Sci. 2025 Oct 9;26(19):9810. doi: 10.3390/ijms26199810 (PMC12524420; doi:10.3390/ijms26199810)
Supplement: Supplementary file 1 [file ijms-26-09810-s001.zip › Table S1.xlsx]

## Sheet: Sheet1
Table S1 Information regarding ARGOS genes from B. oleracea, B. rapa,R. sativus and B. nigra
	Gene name	Gene_ID	Accessions	Number of amino acids/aa	Molecular weight/ku	Isoeletric point	Instability index	GRAVY	Aliphatic index	Subcellular locations	Transmembrane domain	Homologue of AtARGOS	Chromosome location
	BraARL1	BraA03g023210.3C	Chiifu	137	15.51	10.35	70.42	-0.006	97.45	Extracellular	2	AT2G44080	3
	BraARL2	BraA05g004040.3C		109	12.06	10.54	49.2	0.339	102.84	InnerMembrane	2	AT2G44080	5
	BraOSR2.1	BraA03g021870.3C		67	7.09	4.11	50.67	1.34	138.06	InnerMembrane	2	AT2G41225	3
	BraOSR2.2	BraA05g002090.3C		63	6.81	3.75	54.59	1.381	131.27	InnerMembrane	1	AT2G41225	5
	BraOSR1	BraA04g029130.3C		88	9.68	9.3	63.35	0.883	137.39	InnerMembrane	2	AT2G41230	4
	BraARGOS	BraA09g049790.3C		106	11.88	10.57	52.27	0.396	113.02	InnerMembrane	2	AT3G59900	9
	BoiARL1	BolC3t15289H	HDEM	188	21.62	10.45	52.31	-0.07	99.52	InnerMembrane	2	AT2G44080	3
	BoiARL2	BolC4t28589H		135	15.01	11.39	86.32	0.188	109.04	InnerMembrane	2	AT2G44080	4
	BoiARL3	BolC4t22127H		109	12.08	10.35	55	0.339	102.84	InnerMembrane	2	AT2G44080	4
	BoiOSR2.1	BolC4t28387H		59	6.47	5.25	46.16	1.493	153.39	InnerMembrane	2	AT2G41225	4
	BoiOSR2.2	BolC4t21898H		63	6.84	3.75	56.39	1.457	139.05	InnerMembrane	1	AT2G41225	4
	BoiOSR2.3	BolC3t15131H		84	9.44	9.3	62.39	0.964	131.07	InnerMembrane	2	AT2G41225	3
	BoiARGOS	BolC6t37809H		135	15.16	11.31	63.18	0.14	111.19	InnerMembrane	2	AT3G59900	6
	BobARL1	BolK_3g28700.1	Korso	159	17.81	6.8	60.9	0.095	104.78	InnerMembrane	3	AT2G44080	3
	BobARL2	BolK_4g69700.1		135	15.01	11.39	86.32	0.188	109.04	InnerMembrane	2	AT2G44080	4
	BobARL3	BolK_4g05500.1		109	12.08	10.35	55	0.339	102.84	InnerMembrane	2	AT2G44080	4
	BobOSR2	BolK_4g02920.1		95	10.71	9.63	73.02	0.681	118.84	InnerMembrane	2	AT2G41225	4
	BobARGOS	BolK_8g43690.1		186	21.08	11.9	59.91	0.128	107.9	InnerMembrane	2	AT3G59900	8
	BniARL1	BniB01g002270.2N	YZ12151	138	15.37	11.18	73.18	0.089	98.19	InnerMembrane	2	AT2G44080	1
	BniARL2	BniB08g028790.2N		134	15.13	11.16	68.56	0.081	107.61	InnerMembrane	2	AT2G44080	8
	BniARL3	BniB06g002590.2N		115	12.68	9.97	61	0.319	105.13	InnerMembrane	2	AT2G44080	6
	BniOSR2.1	BniB08g026850.2N		67	7.25	3.34	50.8	1.467	152.54	InnerMembrane	2	AT2G41225	8
	BniOSR2.2	BniB01g004260.2N		69	7.58	5.41	40.3	1.258	156.52	InnerMembrane	1	AT2G41225	1
	BniOSR1	BniB06g000540.2N		88	9.55	10.76	60.8	0.907	149.55	InnerMembrane	2	AT2G41230	6
	BniARGOS1	BniB06g053830.2N		125	14.17	11.57	70.7	0.234	113.04	InnerMembrane	2	AT3G59900	6
	BniARGOS2	BniB08g074260.2N		177	19.46	10.89	48.01	-0.031	98.59	InnerMembrane	2	AT3G59900	8
	BoARL1	Bo4g194800	TO1000	134	15.03	10.79	83.35	0.206	109.85	InnerMembrane	2	AT2G44080	4
	BoARL2	Bo3g037110		211	24.08	9.59	52.21	0.002	101.14	InnerMembrane	2	AT2G44080	3
	BoARL3	Bo4g021250		109	12.09	10.54	56.22	0.334	103.76	InnerMembrane	2	AT2G44080	4
	BoOSR2.1	Bo4g190750		59	6.47	5.25	46.16	1.493	153.39	InnerMembrane	2	AT2G41225	4
	BoOSR2.2	Bo3g035480		95	10.64	6.48	60.29	0.696	118.95	InnerMembrane	2	AT2G41225	3
	BoARGOS1	Bo6g076730		135	15.16	11.31	63.18	0.14	111.19	InnerMembrane	2	AT3G59900	6
	BoARGOS2	Bo8g094740		491	57.68	9.63	49.99	-0.354	82.4	OuterMembrane	2	AT3G59900	8
	RsARL1	Rsa10011396	XYB36-2	133	15	11.8	75.47	0.107	104.06	InnerMembrane	2	AT2G44080	4
	RsARL2	Rsa10039314		114	12.53	10.76	71.87	0.224	106.05	InnerMembrane	2	AT2G44080	1
	RsARL3	Rsa10026110		129	14.72	10.61	60.56	-0.331	89.84	Cytoplasmic	1	AT2G44080	3
	RsOSR1.1	Rsa10006710		89	9.73	7.54	61.42	0.889	139.55	InnerMembrane	2	AT2G41230	4
	RsOSR1.2	Rsa10039133		89	9.6	7.54	62.38	0.917	153.98	InnerMembrane	2	AT2G41230	1
	RsARGOS1	Rsa10029590		141	15.54	11.23	71.03	0.129	107.86	InnerMembrane	2	AT3G59900	7
	RsARGOS2	Rsa10024087		259	28.9	9.28	45.29	0.284	109.03	InnerMembrane	2	AT3G59900	5
