# Supplementary material for: ARGOS Genes in Cauliflower: Genome-Wide Identification and Functional Validation of BobARL2 Under Abiotic Stresses
Source: Int J Mol Sci. 2025 Oct 9;26(19):9810. doi: 10.3390/ijms26199810 (PMC12524420; doi:10.3390/ijms26199810)
Supplement: Supplementary file 1 [file ijms-26-09810-s001.zip › Table S2.xlsx]

## Sheet: Sheet5
Table S2 Plant ARGOS protein sequences used for phylogenetic tree construction
	Organism	Sequence ID	GeneBank(Genome) Accession	Sequence
	Arabidopsis thaliana	AtARL	AT2G44080.1	MIREFSSLQNDIINIQEHYSLNNNMDVRGDHNRKNTSFRGSAPAPIMGKQELFRTLSSQNSPRRLISASYFSLESMVVLVGLTASLLILPLILPPLPPPPFMLLLIPIGIMVLLMVLAFMPSSNSKHVSSSSTFM
		AtARGOS	AT3G59900.1	MIREISNLQKDIINIQDSYSNNRVMDVGRNNRKNMSFRSSPEKSKQELRRSFSAQKRMMIPANYFSLESLFLLVGLTASLLILPLVLPPLPPPPFMLLLVPIGIMVLLVVLAFMPSSHSNANTDVTCNFM
		AtOSR1	AT2G41230.1	MRVHDQRLRFDVTPKPMGLNGSSLITARSVALLLFLSLLLLILPPFLPPLPPPPATLLLLPLLLMILLIFLAFSPSNEPSLAVEPLDP
		AtOSR2	AT2G41225.1	MFVIGVVMVLLAVLPAVLPPLPPPPMILMGIPVVLMLMLIYLAIYYPPHQAHFLSSSSFDTTSRHVM
	Brassica rapa	BraARL1	BraA03g023210.3C	MIREISSLQNDNVSIQDHNSSNIKNRNNMDMRRDSRQDMTFRGPTQAQMMSKQEYLQTLSSQNSTRRLITKSSYFSLESMVVLVGLTASLLFLPLILPPLPPPPFMLLLVPIGIMFLLMVLALMPSSNAKHVTGTYM*
		BraARL2	BraA05g004040.3C	MDTTRDNRKDMSFRGSAQAPMMSKQEYIRTSSQGSKPRKLVTASYFSLESVVVLVGLTASLLILPLILPPLPPPPFMLLLIPIGIMFLLMVLAFMPSSSNAKHVTNTYM*
		BraOSR2.1	BraA03g021870.3C	MFMLAVVIVILVVLPAVLPPLPPPPMFLMGIPVVLMLMLIYLAISYPPLGSSTCASSSCDTNSTDVK*
		BraOSR2.2	BraA05g002090.3C	MFMTGVVMMVLLAVVPAVLPPLPPPPMILMGIPVVLMLMLVYLAIYYPPLSSSSFDTTSSQVM*
		BraOSR1	BraA04g029130.3C	MRVHDQRLRFDVTPKPMGLTGSSFITARSIAVLLFVSLSLLILPPFLPPLPPPPATFLLLPLILMILLIFLAFSPSNEPSLAVESLYP*
		BraARGOS	BraA09g049790.3C	MDVGERNNWKNVNFNRPPAKVLENSKHELRRTQKRLMTPASYFSLESLVLMVGLTASMLILPLVLPPLPPPPFMLLLIPIGIMVLLVVLAFMPSSSKAKDVTCTFM*
	Brassica. oleracea ssp.italica	BoiARL1	BolC3t15289H	MIREIPSLQNDNVNIQDHTSSNIKNRNTMDMRRDNRQDMTFRGPTQAQMMSKQEYIQTLSSQNSTRRLITKSSYFSLESMVVLVGLTASLLFLPLILPPLPPPPFMLLLVPIGIMVLLMVLALMPSSNAKHVTGTYMRLKVRDRKQDYRYSFYIHSMIIGSIWISKNYALEVAEIPTTCFNLKLKSKI*
		BoiARL2	BolC4t28589H	MIREISGLQNDIVNIQERSSSSNNKIMDMRRDIRRPAQAPMMSKQEYFRTLSSQNSPRRLISASHFSLESMVVLVGLTASLLILPLILPPLPPPPFMLLLIPIGIMVLLMVLALMPSSSSSSSSSNAKHVTRTYM*
		BoiARL3	BolC4t22127H	MDTTRDNRKDMSFRGSAQAPMMSKQEYIRTSSQSSKPRKLVTASYFSLESVVVLVGLTASLLILPLILPPLPPPPFMLLLIPIGIMFLLMVLAFMPSSSNANHVTNTYM*
		BoiOSR2.1	BolC4t28387H	MFMVGVVIVLLTVLPAVLPPLPPPPMILMGIPVVLMVMLIHLAIYHPPLSSFDTTYLDM*
		BoiOSR2.2	BolC4t21898H	MFMIGLVMMVLLAVVPAVLPPLPPPPMILMGIPVVLMLMLVYLAIYYPPLSSSSFDTTSSQVM*
		BoiOSR2.3	BolC3t15131H	MCRNIEENLKAFERTREVSRFYTRRIIAMFMLAVVIVILVVLPAVLPPLPPPPMFLMGIPVVLMLMLIYLAISYPPLGSSTCAS*
		BoiARGOS	BolC6t37809H	MIRKTPNLQNDIINIQERYSNNLVMDAGGGRNNRKNVNFRRPPAMTSENSKHELRRTFSSQKRLMIPANYFSLESLVILVGLTASLLILPLVLPPLPPPPFMLLLIPIGIMVLLIVLAFMPSSSSKAKDVTHTFM*
	Brassica. oleracea ssp. Botrytis	BobARL1	BolK_3g28700.1	MIREIPSLQNDNVSIQDHTSSNIKNRNTMDMRRDNRQDMTFRGPTQDQMMSKQEYLQTLSSQNSTRRLITKSSYFSLESMVVLVGLTASLLFLPLILPPLPPPPFMLLLVPIGIMVLLMVLALMPSSNAKHVTGMSSIVLIHTTLLIAFVSTEAETDDP*
		BobARL2	BolK_4g69700.1	MIREISGLQNDIVNIQERSSSSNNKIMDMRRDIRRPAQAPMMSKQEYFRTLSSQNSPRRLISASHFSLESMVVLVGLTASLLILPLILPPLPPPPFMLLLIPIGIMVLLMVLALMPSSSSSSSSSNAKHVTRTYM*
		BobARL3	BolK_4g05500.1	MDTTRDNRKDMSFRGSAQAPMMSKQEYIRTSSQSSKPRKLVTASYFSLESVVVLVGLTASLLILPLILPPLPPPPFMLLLIPIGIMFLLMVLAFMPSSSNANHVTNTYM*
		BobOSR2	BolK_4g02920.1	MCRNIESQDLEEEKKFHKKKRSFTKVIVRIIGMFMIGVLMMVLLAVVPAVLPPLPPPPMILMGIPVVLMLMLVYLAIYYPPLSSSSFDTTSSQVM*
		BobARGOS	BolK_8g43690.1	MEKKLGGGGWRRSRRRWRLQQVGLRRADSGNLSSASSAVQDKEILVFFISCIKVLPFKDQTKPTSGSWWFALKLHWSTRNFEKVVALACIQVMDVGERNNRKNVNFNRPPAMVLKNSKHELRRTQKRLMIPASYFSLKSLVLLVGLTASMLILPLVLPPLPPPPFMLLLIPIGIMVLLVVLAFMPS*
	Brassica nigra	BniARL1	BniB01g002270.2N	MIREISSLQNVQHHSSSNNNSNKIMDMRRDNRKDMTFRGPAQAPMMSKQEYFRTLSSQNSPRRLISASYFSIESMVVLVGLTASLLILPLILPPLPPPPFMLLLIPIGIMVLLMVLALMPSSSSSGSSSAKHVTRTYM*
		BniARL2	BniB08g028790.2N	MIREISSLQNGTVNIQDQPSNNIKNRRIMDVRRDNRKDMTFRGPTQAQMMSKQEYFQTLSSQNSPRRLVTTPSYFSLESVVVLVGLTASLLFLPLILPPLPPPPFMLLLIPIGIMILLMVLALMPSSNNAKLNM*
		BniARL3	BniB06g002590.2N	MDTTRDNRKDMSFHGSAHQAPPMMSKQEYIRTLSSSQSSKPKKLITSSYFSLESVLVLVGLTASLLILPLILPPLPPPPFMLLLIPIGIMFLLMVLALMPSSCSSNAKHVTNTYM*
		BniOSR2.1	BniB08g026850.2N	MFMLVVLIVILVVLPAVLPPLPPPPMFLMGIPVVLMLMLIYLAIYVPPLDSSTCASSSYDTNSTDVI*
		BniOSR2.2	BniB01g004260.2N	MVGVVIVLLVVLPAVLPPLPPPPMIVMGIPVVLMVMLIYLAIYHPPLSSLDTTYTDMKRDGETFHLILI*
		BniOSR1	BniB06g000540.2N	MRVHNQQLRFDITPKPMGLTGSSLITARSVAVLLFVSLLLLILPPFLPSLPPPPATLLLLPLLLMILLIFLAFSPSNKPGLSVEPLDP*
		BniARGOS1	BniB06g053830.2N	MIRKTPTLQNDIINIQERYSTNRKNVNFRRPPAMMSENSSKHELRRTFSSQKRLMIPANYFSLESLVILVGLTASLLILPLVLPPLPPPPFMLLLVPIGIMVLLIVLAFMPSSSSKAKDVTRTFM*
		BniARGOS2	BniB08g074260.2N	MDFGERNVRKNVNFNRPPATVSENNSKHELRRSFSSQKRLMIPANYFSLESLVILVGLTASLLILPLVLPPLPPPPLMLLLIPIGIMVLLVVLAFMPSSSKAKDTPGSVKAVLTGTLNQFPIHEASHLVTFPPDQPRCRLSIAKPPAHIFDQYQAKHGAGKEKSFSRQPSGTTKNTL*
	Brassica. oleracea kale-like type	BoARL1	Bo4g194800	MIREISGLQNDIVNIQERSSSSNNKIMDMRRDIRRPAQAPMMSKQEYFRTLSSQNSPRRLISASYFSLESMVVLVGLTASLLILPLILPPLPPPPFMLLLIPIGIMVLLMVLALMPSSSSSYSSNAKHVTRTYM
		BoARL2	Bo3g037110	MIREIPSLQNDNVSIQDHTSSNIKNRNTMDMRRDNRQDMTFRGPTQDQMMSKQEYLQTLSSQNSTRRLITKSSYFSLESMVVLVGLTASLLFLPLILPPLPPPPFMLLLVPIGIMVLLMVLALMPSSNAKHVTGTYMRLKVRDRKQDYRYSFYIHSMIIGSIWISKNYALEVAEIPTTCFNLKLKSMSSIVLIHTTLLIAFVSTEAETDDP
		BoARL3	Bo4g021250	MDTKRDNRKDMSFRGSAQAPMMSKQEYIRTASQSSKPRKLVTASYFSLESVVVLVGLTASLLILPLILPPLPPPPFMLLLIPIGIMFLLMVLAFMPSSSNANHVTNTYM
		BoOSR2.1	Bo4g190750	MFMVGVVIVLLTVLPAVLPPLPPPPMILMGIPVVLMVMLIHLAIYHPPLSSFDTTYLDM
		BoOSR2.2	Bo3g035480	MCRNIEENLEAFERTREVSRFYTRRIIAMFMLAVVIVILVVLPAVLPPLPPPPMFLMGIPVVLMLMLIYLAISYPPLGSSTCASSSYDTNSTDVK
		BoARGOS1	Bo6g076730	MIRKTPNLQNDIINIQERYSNNLVMDAGGGRNNRKNVNFRRPPAMTSENSKHELRRTFSSQKRLMIPANYFSLESLVILVGLTASLLILPLVLPPLPPPPFMLLLIPIGIMVLLIVLAFMPSSSSKAKDVTHTFM
		BoARGOS2	Bo8g094740	MDSSNSFTQSSGFLELLSSQQCDPVSQSIALGSSKVPIFSSQWTNNAPTQAEETTEDRRGKRNWSQKEDVVLISAWLNTSKDSVIGNEQKAGSFWKRVGAYFNASPQLVGMADREVGNCKQRWSKISDQVSKFVGSLHAATSQQSSGQNDNDVMKLANEIYHHDYSAKKDGSQAYVQSSSHGDQEEARPEGVKKAKARLKAQMSAKEMEATSSKPVEKLEKLQEMFEIRKHDHELKKQDFEMKEKLNKQHMLETLLAKKEPLSEIEMALKNKLISDMFFELEFCTWYYGLRRLGKRWFQTKYALEKLFGLTVPLQEKLEKLFYCCIVRTLFDKDKEILVFFISCIKVLPFKDQTKPTSGSWWFALKLHWSTRNFEKVVALACIQVMDVGERNNRKNVNF…
	Raphanus sativus	RsARL1	Rsa10011396	MIREISGLQNVNIQQHHSSSNNKIMDTRRDNRKDMTFRGPTQAPMMSKQEYFRTLSSQNSPRRLISSSYFSIESMVVLIGLTASLLILPLILPPLPPPPFMLLLIPIGIMVLLMVLALMPSSSSAKHVTRTYM*
		RsARL2	Rsa10039314	MDTRRDNQNDRSSRGSAQAPMMSKQEHFGTLSSSQSSRPRKLITASYFSLESVLVLVGLTASLLILPLILPPLPPPPFMLLLIPIGIMVLLMVLALMPSSSSYNAKHVTTRSYM*
		RsARL3	Rsa10026110	MIREIPNLQNDTVSIQDHTRSHIKNRNTMDMRRDNRKDMTFRGPTQAPQMMSKQEYFQTLSSQNGTRRLITKSSYFSLESMVVLVGLTASLLFLPLILPPLPPPPSMLLLIPIVIMCEEEALTKKRGR*
		RsOSR1.1	Rsa10006710	MRVHDQRLRFDVTDKPMGLTGSSFITARSIAVLLFVSLSLLILPPFLPPLPPPPVTFLLLPLILMILLIFLAFSPSNEPSLAVESLYP*
		RsOSR1.2	Rsa10039133	MRVHNQPLRFDVTPKPMGLTGSSLITARSVAVLLFLSLLLLILPPFLPPLPPPPATLLLLPLLLMILLIFLALSPSNEPSLYVEPLDP*
		RsARGOS1	Rsa10029590	MNRKSPSLQNDIINIQDRYSNNLVMDVGGGGRNIRENVNFGRPQAMTSEHSKRELRRTFSSQKRLMIPANYFSLESLVILVGLTASLLILPLVLPPLPPPPFMLLLIPIGIMVLLIVLAFMPSSSSSSSSKSKDVTRTFM*
		RsARGOS2	Rsa10024087	MYVTKIVKEPHTVYVVRTSRSSVYHDFEVLRGGMSFNTPSLVFLSYRDHALEEYTDVNLASLVEARLDIHYSKWIGDPDLSGLVTGISNVEILHLSPASADDKEVLVFFILFIKVLPFQDQTKPTSGSSWFALKLHSSTTNFKKLVALACIQFMDVGERKNVSFNRPPATVSENSKHELRRSSSSQKRLMIPASYFSLESLVVLVGLTASLLILPLVLPPLPPPPFMLLLIPIGIMVLLVVFAFMPSSSKAKDVTRTFI*
