# Supplementary material for: ARGOS Genes in Cauliflower: Genome-Wide Identification and Functional Validation of BobARL2 Under Abiotic Stresses
Source: Int J Mol Sci. 2025 Oct 9;26(19):9810. doi: 10.3390/ijms26199810 (PMC12524420; doi:10.3390/ijms26199810)
Supplement: Supplementary file 1 [file ijms-26-09810-s001.zip › Table S3.xlsx]

## Sheet: Sheet1
Table S3 Synteny analysis of OSR1 (AT2G41230) in Brassica oleracea and Arabidopsis
	Arabidopsis thaliana	Brassica. oleracea ssp.italica	Brassica. oleracea kale-like type	rassica. oleracea ssp. Botrytis
	AT2G41200	BolC4t21895H	Bo4g013030	BolK_3g26690
	AT2G41210	BolC4t21896H	Bo4g013040	BolK_3g26700
	AT2G41220	BolC4t28386H	Bo4g190740	BolK_3g26710
	AT2G41225	BolC4t28387H	Bo4g190750	BolK_3g26720
	AT2G41230	—	—	—
	AT2G41231	—	Bo4g013060	BolK_3g26730
	AT2G41233	—	—	—
	AT2G41240	BolC4t28389H	Bo4g013080	—
	AT2G41250	BolC4t28390H	Bo4g190790	—
	AT2G41260	BolC4t21902H	Bo4g190800	BolK_3g26740
	AT2G41290	BolC4t21903H	Bo4g013140	BolK_3g26750
