# Supplementary material for: ARGOS Genes in Cauliflower: Genome-Wide Identification and Functional Validation of BobARL2 Under Abiotic Stresses
Source: Int J Mol Sci. 2025 Oct 9;26(19):9810. doi: 10.3390/ijms26199810 (PMC12524420; doi:10.3390/ijms26199810)
Supplement: Supplementary file 1 [file ijms-26-09810-s001.zip › Table S4.xlsx]

## Sheet: Sheet1
Table S4 Primers used in this study
Gene	primer name	sequence(5'to3')	application
BobARGOS	BobARGOSF	GTTGATGATTCCGGCAAGTT	qRT-PCR
	BobARGOSR	AAGAAGGCATGAAGGCAAGA
BobARL1	BobARL1F	GGGGACCAACTCAAGATCAG
	BobARL1R	CCCAATAGGAACCAGAAGCA
BobARL2	BobARL2F	TATTTTCGGACATTGTCGTC
	BobARL2R	AAAGCAAGAACCATAAGCAG
BobARL3	BobARL3F	TTTTCGTGGATCAGCTCAAG
	BobARL3R	TAAAGGGAGGAGGAGGCAAT
BobOSR2	BobOSR2F	TGTGCAGGAACATTGAAAGC
	BobOSR2R	AAGCATTAGCATCAGCACCA
Actin	ActinF	GGTGCTAAGAAGAGGAAGAAT
	ActinR	CTCCTTCTTTCTGGTAAACGT
BobARGOS	PFGC-BobARGOSF	gacgagctgtacaagggatccATGGAGAAGAAGCTTGGCGG	Subcellular localization
	PFGC-BobARGOSR	ggtcttaattaactctctagaTTAAGAAGGCATGAAGGCAAGAA
BobARL1	PFGC-BobARL1F	gacgagctgtacaagggatccATGATTCGTGAAATCCCCAGTC
	PFGC-BobARL1R	ggtcttaattaactctctagaTTAAGGGTCATCAGTCTCTGCTTCT
BobARL2	PFGC-BobARL2F	gacgagctgtacaagggatccATGATTCGTGAAATCTCCGGTC
	PFGC-BobARL2R	ggtcttaattaactctctagaTTACATATAAGTTCTTGTTACATGTTTGGC
BobARL3	PFGC-BobARL3F	gacgagctgtacaagggatccATGGATACGACAAGAGATAACCGAA
	PFGC-BobARL3R	ggtcttaattaactctctagaTTACATATAAGTGTTTGTTACATGGTTGG
BobARL2	pBT3-N-BobARL2-F	atcgaattcctgcagggccattacggccATGATTCGTGAAATCTCCGGTC	Y2H
	pBT3-N-BobARL2-R	agctacttaccatggggccgaggcggccTTACATATAAGTTCTTGTTACATGTTTGGC
BobRTL4	pPR3-N-BobRTL4-F	gtatcaacgcagagtggccattacggccATGGGAGAGACAACAACAGATTCA
	pPR3-N-BobRTL4-R	atcgaattctcgagaggccgaggcggccCTACAACTGGATCAATTTCTTGAAACA
BobARL2	BobARL2-NLuc--F	acgggggacgagctcggtaccATGATTCGTGAAATCTCCGGTC	LCI
	BobARL2-NLuc--R	cgcgtacgagatctggtcgacCATATAAGTTCTTGTTACATGTTTGGCA
BobRTL4	BobRTL4-CLucF	tacgcgtcccggggcggtaccATGGGAGAGACAACAACAGATTCA
	BobRTL4-CLuc-R	acgaaagctctgcaggtcgacCTACAACTGGATCAATTTCTTGAAACA
